# Supplementary material for: A multi-gene phylogeny of Chlorophyllum (Agaricaceae, Basidiomycota): new species, new combination and infrageneric classification
Source: MycoKeys. 2018 Mar 20;(32):65–90. doi: 10.3897/mycokeys.32.23831 (PMC5904524; doi:10.3897/mycokeys.32.23831)
Supplement: XML Treatment for Chlorophyllum sect. Ellipsoidospororum [file mycokeys.32.23831-treatment2.xml]

<!DOCTYPE tp:taxon-treatment
  PUBLIC "-//TaxonX//DTD Taxonomic Treatment Publishing DTD v0 20100105//EN" "tax-treatment-NSO.dtd">
<tp:taxon-treatment xmlns:tp="http://www.plazi.org/taxpub"><tp:treatment-meta><kwd-group><label>Taxon classification</label><kwd><named-content xmlns:xlink="http://www.w3.org/1999/xlink" content-type="kingdom">Fungi</named-content></kwd><kwd><named-content xmlns:xlink="http://www.w3.org/1999/xlink" content-type="order">Agaricales</named-content></kwd><kwd><named-content xmlns:xlink="http://www.w3.org/1999/xlink" content-type="family">Agaricaceae</named-content></kwd></kwd-group><mixed-citation publication-type="journal"><person-group><name><surname>Ge</surname><given-names>Zai-Wei</given-names></name><name><surname>Jacobs</surname><given-names>Adriaana</given-names></name><name><surname>Vellinga</surname><given-names>Else C.</given-names></name><name><surname>Sysouphanthong</surname><given-names>Phongeun</given-names></name><name><surname>van der Walt</surname><given-names>Retha</given-names></name><name><surname>Lavorato</surname><given-names>Carmine</given-names></name><name><surname>An</surname><given-names>Yi-Feng</given-names></name><name><surname>Yang</surname><given-names>Zhu L.</given-names></name></person-group><article-title>A multi-gene phylogeny of <italic><tp:taxon-name><tp:taxon-name-part taxon-name-part-type="genus" reg="Chlorophyllum">Chlorophyllum</tp:taxon-name-part></tp:taxon-name></italic> (<italic><tp:taxon-name><tp:taxon-name-part taxon-name-part-type="genus" reg="Agaricaceae">Agaricaceae</tp:taxon-name-part></tp:taxon-name></italic>, <italic><tp:taxon-name><tp:taxon-name-part taxon-name-part-type="genus" reg="Basidiomycota">Basidiomycota</tp:taxon-name-part></tp:taxon-name></italic>): new species, new combination and infrageneric classification</article-title><source>MycoKeys</source><day>20</day><month>3</month><year>2018</year><volume>2018</volume><issue>32</issue><fpage>65</fpage><lpage>90</lpage><pub-id pub-id-type="doi">10.3897/mycokeys.32.23831</pub-id></mixed-citation></tp:treatment-meta><tp:nomenclature><tp:taxon-name>
              <tp:taxon-name-part taxon-name-part-type="genus" reg="Chlorophyllum">Chlorophyllum</tp:taxon-name-part>
              <tp:taxon-name-part taxon-name-part-type="infraspecific-rank">sect.</tp:taxon-name-part>
              <tp:taxon-name-part taxon-name-part-type="section" reg="Ellipsoidospororum">Ellipsoidospororum</tp:taxon-name-part>
              <object-id xmlns:xlink="http://www.w3.org/1999/xlink" content-type="mycobank" xlink:type="simple">823853</object-id>
            </tp:taxon-name><tp:taxon-authority>Z.W. Ge</tp:taxon-authority><tp:taxon-status xmlns:xlink="http://www.w3.org/1999/xlink" xlink:type="simple">sect. nov.</tp:taxon-status></tp:nomenclature><tp:treatment-sec sec-type="diagnosis" id="SECID0EJRBG"><title>Diagnosis.</title><p>Differs from other sections by the slender basidiocarps with furfuraceous squamules on the pileus, the non-pored, ellipsoid basidiospores and subcylindric to slightly fusiform cheilocystidia.</p></tp:treatment-sec><tp:treatment-sec sec-type="material" id="SECID0EORBG"><title>Type.</title><p>
              <italic><tp:taxon-name><tp:taxon-name-part taxon-name-part-type="genus" reg="Chlorophyllum">Chlorophyllum</tp:taxon-name-part> <tp:taxon-name-part taxon-name-part-type="species" reg="hortense">hortense</tp:taxon-name-part></tp:taxon-name></italic> (Murrill) Vellinga, Mycotaxon 83: 416. 2002.</p><p>≡ <italic><tp:taxon-name><tp:taxon-name-part taxon-name-part-type="genus" reg="Lepiota">Lepiota</tp:taxon-name-part> <tp:taxon-name-part taxon-name-part-type="species" reg="hortensis">hortensis</tp:taxon-name-part></tp:taxon-name></italic> Murrill, N. Amer. Fl. (New York) 10 (1): 59. 1917.</p></tp:treatment-sec><tp:treatment-sec sec-type="description" id="SECID0EMSBG"><title>Description.</title><p>Basidiocarps agaricoid, small to medium sized, with furfuraceous squamules. Basidiospores ellipsoid to ovoid without germ pore. Cheilocystidia narrowly clavate to subcylindrical. Pileipellis a loose hymeniderm made up of clavate to subfusiform hyphae.</p><!--PageBreak--></tp:treatment-sec><tp:treatment-sec sec-type="discussion" id="SECID0ESSBG"><title>Discussion.</title><p>This section is represented by <italic><tp:taxon-name><tp:taxon-name-part taxon-name-part-type="genus" reg="Chlorophyllum">C.</tp:taxon-name-part> <tp:taxon-name-part taxon-name-part-type="species" reg="hortense">hortense</tp:taxon-name-part></tp:taxon-name></italic>, <italic><tp:taxon-name><tp:taxon-name-part taxon-name-part-type="genus" reg="Chlorophyllum">C.</tp:taxon-name-part> <tp:taxon-name-part taxon-name-part-type="species" reg="demangei">demangei</tp:taxon-name-part></tp:taxon-name></italic> and the new taxon <italic><tp:taxon-name><tp:taxon-name-part taxon-name-part-type="genus" reg="Chlorophyllum">C.</tp:taxon-name-part> <tp:taxon-name-part taxon-name-part-type="species" reg="africanum">africanum</tp:taxon-name-part></tp:taxon-name>. <tp:taxon-name><tp:taxon-name-part taxon-name-part-type="genus" reg="Chlorophyllum">Chlorophyllum</tp:taxon-name-part></tp:taxon-name> alborubescens</italic> (Hongo) Vellinga, <italic><tp:taxon-name><tp:taxon-name-part taxon-name-part-type="genus" reg="Chlorophyllum">C.</tp:taxon-name-part> <tp:taxon-name-part taxon-name-part-type="species" reg="humei">humei</tp:taxon-name-part></tp:taxon-name></italic> (Murrill) Vellinga, <italic><tp:taxon-name><tp:taxon-name-part taxon-name-part-type="genus" reg="Chlorophyllum">C.</tp:taxon-name-part> <tp:taxon-name-part taxon-name-part-type="species" reg="mammillatum">mammillatum</tp:taxon-name-part></tp:taxon-name></italic> (Murrill) Vellinga, <italic><tp:taxon-name><tp:taxon-name-part taxon-name-part-type="genus" reg="Chlorophyllum">C.</tp:taxon-name-part> <tp:taxon-name-part taxon-name-part-type="species" reg="subfulvidiscum">subfulvidiscum</tp:taxon-name-part></tp:taxon-name></italic> (Murrill) Vellinga, <italic><tp:taxon-name><tp:taxon-name-part taxon-name-part-type="genus" reg="Leucoagaricus">Leucoagaricus</tp:taxon-name-part> <tp:taxon-name-part taxon-name-part-type="species" reg="bisporus">bisporus</tp:taxon-name-part></tp:taxon-name></italic> Heinem., which were treated as synonyms of <italic><tp:taxon-name><tp:taxon-name-part taxon-name-part-type="genus" reg="Chlorophyllum">C.</tp:taxon-name-part> <tp:taxon-name-part taxon-name-part-type="species" reg="hortense">hortense</tp:taxon-name-part></tp:taxon-name></italic> (Murrill) Vellinga (Vellinga 2003; <xref ref-type="bibr" rid="B1">Akers and Sundberg 1997</xref>) also belong here (Figure <xref ref-type="fig" rid="F1">1</xref>).</p></tp:treatment-sec><tp:treatment-sec><!--Section generated to contain objects referenced in tp:taxon-treatment.--><fig id="F1" position="float" orientation="portrait"><label>Figure 1.</label><caption><p>
              <abbrev xmlns:xlink="http://www.w3.org/1999/xlink" xlink:title="Maximum Likelihood" id="ABBRID0EAAAE" xlink:type="simple">ML</abbrev> tree inferred from <abbrev xmlns:xlink="http://www.w3.org/1999/xlink" xlink:title="internal transcribed spacer" id="ABBRID0EEAAE" xlink:type="simple">ITS</abbrev> data. Bootstrap values &gt;50 % are indicated at internodes. Names of new taxa are in bold.</p></caption><graphic xmlns:xlink="http://www.w3.org/1999/xlink" xlink:href="mycokeys-32-065-g001.jpg" position="float" orientation="portrait" xlink:type="simple" id="oo_192402.jpg"/></fig></tp:treatment-sec><ref-list><ref id="B1"><mixed-citation xmlns:xlink="http://www.w3.org/1999/xlink" xlink:type="simple">
          <person-group><name name-style="western"><surname>Akers</surname><given-names>BP</given-names></name><name name-style="western"><surname>Sundberg</surname><given-names>WJ</given-names></name></person-group> (<year>1997</year>) <article-title><italic><tp:taxon-name><tp:taxon-name-part taxon-name-part-type="genus">Leucoagaricus</tp:taxon-name-part> <tp:taxon-name-part taxon-name-part-type="species">hortensis</tp:taxon-name-part></tp:taxon-name></italic>: some synonyms from Florida and taxonomic observations.</article-title> <source>Mycotaxon</source> <volume>62</volume>: <fpage>401</fpage>–<lpage>419</lpage>.</mixed-citation></ref></ref-list></tp:taxon-treatment>
