# Supplementary material for: A multi-gene phylogeny of Chlorophyllum (Agaricaceae, Basidiomycota): new species, new combination and infrageneric classification
Source: MycoKeys. 2018 Mar 20;(32):65–90. doi: 10.3897/mycokeys.32.23831 (PMC5904524; doi:10.3897/mycokeys.32.23831)
Supplement: XML Treatment for Chlorophyllum sect. Parvispororum [file mycokeys.32.23831-treatment4.xml]

<!DOCTYPE tp:taxon-treatment
  PUBLIC "-//TaxonX//DTD Taxonomic Treatment Publishing DTD v0 20100105//EN" "tax-treatment-NSO.dtd">
<tp:taxon-treatment xmlns:tp="http://www.plazi.org/taxpub"><tp:treatment-meta><kwd-group><label>Taxon classification</label><kwd><named-content xmlns:xlink="http://www.w3.org/1999/xlink" content-type="kingdom">Fungi</named-content></kwd><kwd><named-content xmlns:xlink="http://www.w3.org/1999/xlink" content-type="order">Agaricales</named-content></kwd><kwd><named-content xmlns:xlink="http://www.w3.org/1999/xlink" content-type="family">Agaricaceae</named-content></kwd></kwd-group><mixed-citation publication-type="journal"><person-group><name><surname>Ge</surname><given-names>Zai-Wei</given-names></name><name><surname>Jacobs</surname><given-names>Adriaana</given-names></name><name><surname>Vellinga</surname><given-names>Else C.</given-names></name><name><surname>Sysouphanthong</surname><given-names>Phongeun</given-names></name><name><surname>van der Walt</surname><given-names>Retha</given-names></name><name><surname>Lavorato</surname><given-names>Carmine</given-names></name><name><surname>An</surname><given-names>Yi-Feng</given-names></name><name><surname>Yang</surname><given-names>Zhu L.</given-names></name></person-group><article-title>A multi-gene phylogeny of <italic><tp:taxon-name><tp:taxon-name-part taxon-name-part-type="genus" reg="Chlorophyllum">Chlorophyllum</tp:taxon-name-part></tp:taxon-name></italic> (<italic><tp:taxon-name><tp:taxon-name-part taxon-name-part-type="genus" reg="Agaricaceae">Agaricaceae</tp:taxon-name-part></tp:taxon-name></italic>, <italic><tp:taxon-name><tp:taxon-name-part taxon-name-part-type="genus" reg="Basidiomycota">Basidiomycota</tp:taxon-name-part></tp:taxon-name></italic>): new species, new combination and infrageneric classification</article-title><source>MycoKeys</source><day>20</day><month>3</month><year>2018</year><volume>2018</volume><issue>32</issue><fpage>65</fpage><lpage>90</lpage><pub-id pub-id-type="doi">10.3897/mycokeys.32.23831</pub-id></mixed-citation></tp:treatment-meta><tp:nomenclature><tp:taxon-name>
              <tp:taxon-name-part taxon-name-part-type="genus" reg="Chlorophyllum">Chlorophyllum</tp:taxon-name-part>
              <tp:taxon-name-part taxon-name-part-type="infraspecific-rank">sect.</tp:taxon-name-part>
              <tp:taxon-name-part taxon-name-part-type="section" reg="Parvispororum">Parvispororum</tp:taxon-name-part>
              <object-id xmlns:xlink="http://www.w3.org/1999/xlink" content-type="mycobank" xlink:type="simple">823859</object-id>
            </tp:taxon-name><tp:taxon-authority>Z.W. Ge</tp:taxon-authority><tp:taxon-status xmlns:xlink="http://www.w3.org/1999/xlink" xlink:type="simple">sect. nov.</tp:taxon-status></tp:nomenclature><tp:treatment-sec sec-type="diagnosis" id="SECID0EW1BG"><title>Diagnosis.</title><p>Differs from other sections by the relatively smaller, porous basidiospores (less than 10 μm long) and a pileipellis composed of a palisade of hyphae with cylindrical terminal elements.</p></tp:treatment-sec><tp:treatment-sec sec-type="material" id="SECID0E21BG"><title>Type.</title><p>
              <italic><tp:taxon-name><tp:taxon-name-part taxon-name-part-type="genus" reg="Chlorophyllum">Chlorophyllum</tp:taxon-name-part> <tp:taxon-name-part taxon-name-part-type="species" reg="subrhacodes">subrhacodes</tp:taxon-name-part></tp:taxon-name></italic> (Murrill) Vellinga, Mycotaxon 83: 416. 2002.</p><p>≡ <italic><tp:taxon-name><tp:taxon-name-part taxon-name-part-type="genus" reg="Lepiota">Lepiota</tp:taxon-name-part> <tp:taxon-name-part taxon-name-part-type="species" reg="subrhacodes">subrhacodes</tp:taxon-name-part></tp:taxon-name></italic> Murrill, Lloydia 6: 223. 1943.</p></tp:treatment-sec><tp:treatment-sec sec-type="description" id="SECID0EZ2BG"><title>Description.</title><p>Basidiocarps small to medium-sized, agaricoid, covered with large squamules contrasting in colour with the background. Basidiospores relatively small (less than 10 μm long), with germ pore, forming a truncated apex. Cheilocystidia clavate to mucronate clavate. Pileipellis a palisade of hyphae with cylindrical terminal elements. Hyphae without clamp connections.</p></tp:treatment-sec><tp:treatment-sec sec-type="discussion" id="SECID0E52BG"><title>Discussion.</title><p>This section contains the species from south-eastern North America (<italic><tp:taxon-name><tp:taxon-name-part taxon-name-part-type="genus" reg="Chlorophyllum">C.</tp:taxon-name-part> <tp:taxon-name-part taxon-name-part-type="species" reg="subrhacodes">subrhacodes</tp:taxon-name-part></tp:taxon-name></italic>) and east Asia (<italic><tp:taxon-name><tp:taxon-name-part taxon-name-part-type="genus" reg="Chlorophyllum">C.</tp:taxon-name-part> <tp:taxon-name-part taxon-name-part-type="species" reg="neomastoideum">neomastoideum</tp:taxon-name-part></tp:taxon-name></italic>) displaying an America-Asia disjunct distribution.</p></tp:treatment-sec></tp:taxon-treatment>
