# Supplementary material for: A multi-gene phylogeny of Chlorophyllum (Agaricaceae, Basidiomycota): new species, new combination and infrageneric classification
Source: MycoKeys. 2018 Mar 20;(32):65–90. doi: 10.3897/mycokeys.32.23831 (PMC5904524; doi:10.3897/mycokeys.32.23831)
Supplement: XML Treatment for Chlorophyllum sect. Rhacodium [file mycokeys.32.23831-treatment5.xml]

<!DOCTYPE tp:taxon-treatment
  PUBLIC "-//TaxonX//DTD Taxonomic Treatment Publishing DTD v0 20100105//EN" "tax-treatment-NSO.dtd">
<tp:taxon-treatment xmlns:tp="http://www.plazi.org/taxpub"><tp:treatment-meta><kwd-group><label>Taxon classification</label><kwd><named-content xmlns:xlink="http://www.w3.org/1999/xlink" content-type="kingdom">Fungi</named-content></kwd><kwd><named-content xmlns:xlink="http://www.w3.org/1999/xlink" content-type="order">Agaricales</named-content></kwd><kwd><named-content xmlns:xlink="http://www.w3.org/1999/xlink" content-type="family">Agaricaceae</named-content></kwd></kwd-group><mixed-citation publication-type="journal"><person-group><name><surname>Ge</surname><given-names>Zai-Wei</given-names></name><name><surname>Jacobs</surname><given-names>Adriaana</given-names></name><name><surname>Vellinga</surname><given-names>Else C.</given-names></name><name><surname>Sysouphanthong</surname><given-names>Phongeun</given-names></name><name><surname>van der Walt</surname><given-names>Retha</given-names></name><name><surname>Lavorato</surname><given-names>Carmine</given-names></name><name><surname>An</surname><given-names>Yi-Feng</given-names></name><name><surname>Yang</surname><given-names>Zhu L.</given-names></name></person-group><article-title>A multi-gene phylogeny of <italic><tp:taxon-name><tp:taxon-name-part taxon-name-part-type="genus" reg="Chlorophyllum">Chlorophyllum</tp:taxon-name-part></tp:taxon-name></italic> (<italic><tp:taxon-name><tp:taxon-name-part taxon-name-part-type="genus" reg="Agaricaceae">Agaricaceae</tp:taxon-name-part></tp:taxon-name></italic>, <italic><tp:taxon-name><tp:taxon-name-part taxon-name-part-type="genus" reg="Basidiomycota">Basidiomycota</tp:taxon-name-part></tp:taxon-name></italic>): new species, new combination and infrageneric classification</article-title><source>MycoKeys</source><day>20</day><month>3</month><year>2018</year><volume>2018</volume><issue>32</issue><fpage>65</fpage><lpage>90</lpage><pub-id pub-id-type="doi">10.3897/mycokeys.32.23831</pub-id></mixed-citation></tp:treatment-meta><tp:nomenclature><tp:taxon-name>
              <tp:taxon-name-part taxon-name-part-type="genus" reg="Chlorophyllum">Chlorophyllum</tp:taxon-name-part>
              <tp:taxon-name-part taxon-name-part-type="infraspecific-rank">sect.</tp:taxon-name-part>
              <tp:taxon-name-part taxon-name-part-type="section" reg="Rhacodium">Rhacodium</tp:taxon-name-part>
              <object-id xmlns:xlink="http://www.w3.org/1999/xlink" content-type="mycobank" xlink:type="simple">823865</object-id>
            </tp:taxon-name><tp:taxon-authority>Z.W. Ge</tp:taxon-authority><tp:taxon-status xmlns:xlink="http://www.w3.org/1999/xlink" xlink:type="simple">sect. nov.</tp:taxon-status></tp:nomenclature><tp:treatment-sec sec-type="diagnosis" id="SECID0EF5BG"><title>Diagnosis.</title><p>Differs from other sections by the stout basidiocarps with plate- like squamules on the pileus and white lamellae, basidiospores with wide germ pore and pileipellis composed of a tightly packed hymeniderm of cylindrical and flexuous, or narrowly clavate or narrowly lageniform elements.</p></tp:treatment-sec><tp:treatment-sec sec-type="material" id="SECID0EK5BG"><title>Type.</title><p>
              <italic><tp:taxon-name><tp:taxon-name-part taxon-name-part-type="genus" reg="Chlorophyllum">Chlorophyllum</tp:taxon-name-part> <tp:taxon-name-part taxon-name-part-type="species" reg="rhacodes">rhacodes</tp:taxon-name-part></tp:taxon-name></italic> (Vittad.) Vellinga, Mycotaxon 83: 416. 2002.</p><p>≡ <italic><tp:taxon-name><tp:taxon-name-part taxon-name-part-type="genus" reg="Agaricus">Agaricus</tp:taxon-name-part> <tp:taxon-name-part taxon-name-part-type="species" reg="rhacodes">rhacodes</tp:taxon-name-part></tp:taxon-name></italic> Vittad. [as ‘rachodes’], Descr. fung. mang. Italia: 158. 1835.</p></tp:treatment-sec><tp:treatment-sec sec-type="description" id="SECID0EI6BG"><title>Description.</title><p>Basidiocarps medium to large sized, stout, agaricoid, with plate like squamules, basidiospores with wide germ pore, forming a truncated apex. Cheilocystidia clavate to sphaeropedunculate. Pileipellis a tightly packed hymeniderm of cylindrical and flexuous, or narrowly clavate or narrowly lageniform elements.</p></tp:treatment-sec><tp:treatment-sec sec-type="discussion" id="SECID0EN6BG"><title>Discussion.</title><p>This section contains <italic><tp:taxon-name><tp:taxon-name-part taxon-name-part-type="genus" reg="Chlorophyllum">C.</tp:taxon-name-part> <tp:taxon-name-part taxon-name-part-type="species" reg="nothorhacodes">nothorhacodes</tp:taxon-name-part></tp:taxon-name></italic>, <italic><tp:taxon-name><tp:taxon-name-part taxon-name-part-type="genus" reg="Chlorophyllum">C.</tp:taxon-name-part> <tp:taxon-name-part taxon-name-part-type="species" reg="brunneum">brunneum</tp:taxon-name-part></tp:taxon-name></italic>, <italic><tp:taxon-name><tp:taxon-name-part taxon-name-part-type="genus" reg="Chlorophyllum">C.</tp:taxon-name-part> <tp:taxon-name-part taxon-name-part-type="species" reg="rhacodes">rhacodes</tp:taxon-name-part></tp:taxon-name></italic>, <italic><tp:taxon-name><tp:taxon-name-part taxon-name-part-type="genus" reg="Chlorophyllum">C.</tp:taxon-name-part> <tp:taxon-name-part taxon-name-part-type="species" reg="olivieri">olivieri</tp:taxon-name-part></tp:taxon-name></italic> and <italic><tp:taxon-name><tp:taxon-name-part taxon-name-part-type="genus" reg="Chlorophyllum">C.</tp:taxon-name-part> <tp:taxon-name-part taxon-name-part-type="species" reg="venenatum">venenatum</tp:taxon-name-part></tp:taxon-name></italic> (Bon) <tp:taxon-name><tp:taxon-name-part taxon-name-part-type="genus" reg="Chlorophyllum">C.</tp:taxon-name-part></tp:taxon-name> Lange &amp; Vellinga. There was controversy over the spelling of the species epithet ‘<italic><tp:taxon-name><tp:taxon-name-part taxon-name-part-type="genus" reg="Chlorophyllum"/><tp:taxon-name-part taxon-name-part-type="species" reg="rhacodes">rhacodes</tp:taxon-name-part></tp:taxon-name></italic>’ (originally published as ‘<italic>rachodes</italic>’). The Nomenclature Committee for <tp:taxon-name><tp:taxon-name-part taxon-name-part-type="kingdom">Fungi</tp:taxon-name-part></tp:taxon-name> debated the issue for years and the General Committee made the final decision that the epithet of <italic><tp:taxon-name><tp:taxon-name-part taxon-name-part-type="genus" reg="Agaricus">Agaricus</tp:taxon-name-part> <tp:taxon-name-part taxon-name-part-type="species" reg="rhacodes">rhacodes</tp:taxon-name-part></tp:taxon-name></italic> Vittad. (Descr. Fung. Mang.: 158. 1833) is to be so spelled, even though it was originally spelled ‘<italic>rachodes</italic>’, which was approved by the International Botanical Congress in Shenzhen, China (<xref ref-type="bibr" rid="B38">Wilson 2017</xref>).</p></tp:treatment-sec><ref-list><ref id="B38"><mixed-citation xmlns:xlink="http://www.w3.org/1999/xlink" xlink:type="simple">
          <person-group><name name-style="western"><surname>Wilson</surname><given-names>KL</given-names></name></person-group> (<year>2017</year>) <article-title>Report of the General Committee 16.</article-title> <source>Taxon</source> <volume>66</volume>(<issue>1</issue>): <fpage>189</fpage>–<lpage>190</lpage>. <ext-link xlink:type="simple" ext-link-type="doi" xlink:href="10.12705/661.15">https://doi.org/10.12705/661.15</ext-link></mixed-citation></ref></ref-list></tp:taxon-treatment>
