# Supplementary material for: A multi-gene phylogeny of Chlorophyllum (Agaricaceae, Basidiomycota): new species, new combination and infrageneric classification
Source: MycoKeys. 2018 Mar 20;(32):65–90. doi: 10.3897/mycokeys.32.23831 (PMC5904524; doi:10.3897/mycokeys.32.23831)
Supplement: XML Treatment for Chlorophyllum africanum [file mycokeys.32.23831-treatment7.xml]

<!DOCTYPE tp:taxon-treatment
  PUBLIC "-//TaxonX//DTD Taxonomic Treatment Publishing DTD v0 20100105//EN" "tax-treatment-NSO.dtd">
<tp:taxon-treatment xmlns:tp="http://www.plazi.org/taxpub"><tp:treatment-meta><kwd-group><label>Taxon classification</label><kwd><named-content xmlns:xlink="http://www.w3.org/1999/xlink" content-type="kingdom">Fungi</named-content></kwd><kwd><named-content xmlns:xlink="http://www.w3.org/1999/xlink" content-type="order">Agaricales</named-content></kwd><kwd><named-content xmlns:xlink="http://www.w3.org/1999/xlink" content-type="family">Agaricaceae</named-content></kwd></kwd-group><mixed-citation publication-type="journal"><person-group><name><surname>Ge</surname><given-names>Zai-Wei</given-names></name><name><surname>Jacobs</surname><given-names>Adriaana</given-names></name><name><surname>Vellinga</surname><given-names>Else C.</given-names></name><name><surname>Sysouphanthong</surname><given-names>Phongeun</given-names></name><name><surname>van der Walt</surname><given-names>Retha</given-names></name><name><surname>Lavorato</surname><given-names>Carmine</given-names></name><name><surname>An</surname><given-names>Yi-Feng</given-names></name><name><surname>Yang</surname><given-names>Zhu L.</given-names></name></person-group><article-title>A multi-gene phylogeny of <italic><tp:taxon-name><tp:taxon-name-part taxon-name-part-type="genus" reg="Chlorophyllum">Chlorophyllum</tp:taxon-name-part></tp:taxon-name></italic> (<italic><tp:taxon-name><tp:taxon-name-part taxon-name-part-type="genus" reg="Agaricaceae">Agaricaceae</tp:taxon-name-part></tp:taxon-name></italic>, <italic><tp:taxon-name><tp:taxon-name-part taxon-name-part-type="genus" reg="Basidiomycota">Basidiomycota</tp:taxon-name-part></tp:taxon-name></italic>): new species, new combination and infrageneric classification</article-title><source>MycoKeys</source><day>20</day><month>3</month><year>2018</year><volume>2018</volume><issue>32</issue><fpage>65</fpage><lpage>90</lpage><pub-id pub-id-type="doi">10.3897/mycokeys.32.23831</pub-id></mixed-citation></tp:treatment-meta><tp:nomenclature><tp:taxon-name>
              <tp:taxon-name-part taxon-name-part-type="genus" reg="Chlorophyllum">Chlorophyllum</tp:taxon-name-part>
              <tp:taxon-name-part taxon-name-part-type="species" reg="africanum">africanum</tp:taxon-name-part>
              <object-id xmlns:xlink="http://www.w3.org/1999/xlink" content-type="mycobank" xlink:type="simple">823861</object-id>
            </tp:taxon-name><tp:taxon-authority>Z.W. Ge &amp; A. Jacobs, sp. nov .</tp:taxon-authority><xref ref-type="fig" rid="F3">Figs 3A</xref><xref ref-type="fig" rid="F4">, 4</xref></tp:nomenclature><tp:treatment-sec sec-type="diagnosis" id="SECID0ENIAI"><title>Diagnosis.</title><p>This species is distinguished from other <italic><tp:taxon-name><tp:taxon-name-part taxon-name-part-type="genus" reg="Chlorophyllum">Chlorophyllum</tp:taxon-name-part></tp:taxon-name></italic> species by relatively small basidiocarps with yellow grey to grey orange (5B4) furfuraceous squamules, the squamules composed of a hymenidermal layer made up of greyish-yellow to dull yellow, narrowly clavate to clavate elements, the hyaline ellipsoid basidiospores without a germ pore and the hyaline, cylindric to slightly fusiform cheilocystidia.</p></tp:treatment-sec><tp:treatment-sec sec-type="material" id="SECID0E1IAI"><title>Type.</title><p>SOUTH AFRICA. 2229 BB Beit Bridge, Farm Matolege 133 MS (<named-content xmlns:xlink="http://www.w3.org/1999/xlink" content-type="dwc:verbatimCoordinates" xlink:type="simple"><named-content content-type="geo-json" specific-use="{&#34;type&#34;:&#34;Point&#34;,&#34;coordinates&#34;:[29.788167,-22.248500]}" id="NCID0EDJAI" xlink:type="simple">−22°14.91'S, 29°47.29'E</named-content></named-content>), alt. ca. 560 m, growing in disturbed area with large volume of animal droppings, 9 February 2014, Van Der Walt, R 885 (holotype: PREM 62143!; isotype: HKAS!). <abbrev xmlns:xlink="http://www.w3.org/1999/xlink" xlink:title="internal transcribed spacer" id="ABBRID0EIJAI" xlink:type="simple">ITS</abbrev> barcoding sequence: <ext-link xmlns:xlink="http://www.w3.org/1999/xlink" ext-link-type="gen" xlink:href="MG741962" xlink:type="simple">MG741962</ext-link>.</p><fig id="F3" position="float" orientation="portrait"><label>Figure 3.</label><caption><p>Basidiocarps of representative species of <italic><tp:taxon-name><tp:taxon-name-part taxon-name-part-type="genus" reg="Chlorophyllum">Chlorophyllum</tp:taxon-name-part></tp:taxon-name></italic>. <bold>A</bold> <italic><tp:taxon-name><tp:taxon-name-part taxon-name-part-type="genus" reg="Chlorophyllum">Chlorophyllum</tp:taxon-name-part> <tp:taxon-name-part taxon-name-part-type="species" reg="africanum">africanum</tp:taxon-name-part></tp:taxon-name></italic> (PREM 62141) <bold>B</bold> <italic><tp:taxon-name><tp:taxon-name-part taxon-name-part-type="genus" reg="Chlorophyllum">Chlorophyllum</tp:taxon-name-part> <tp:taxon-name-part taxon-name-part-type="species" reg="demangei">demangei</tp:taxon-name-part></tp:taxon-name></italic> (HKAS 89157) <bold>C</bold> <italic><tp:taxon-name><tp:taxon-name-part taxon-name-part-type="genus" reg="Chlorophyllum">Chlorophyllum</tp:taxon-name-part> <tp:taxon-name-part taxon-name-part-type="species" reg="globosum">globosum</tp:taxon-name-part></tp:taxon-name></italic> (PREM 62152) <bold>D</bold> <italic><tp:taxon-name><tp:taxon-name-part taxon-name-part-type="genus" reg="Chlorophyllum">Chlorophyllum</tp:taxon-name-part> <tp:taxon-name-part taxon-name-part-type="species" reg="palaeotropicum">palaeotropicum</tp:taxon-name-part></tp:taxon-name></italic> (HKAS 60195).</p></caption><graphic xmlns:xlink="http://www.w3.org/1999/xlink" xlink:href="mycokeys-32-065-g003.jpg" position="float" orientation="portrait" xlink:type="simple" id="oo_192404.jpg"/></fig><fig id="F4" position="float" orientation="portrait"><label>Figure 4.</label><caption><p>Micro-morphological features of <italic><tp:taxon-name><tp:taxon-name-part taxon-name-part-type="genus" reg="Chlorophyllum">C.</tp:taxon-name-part> <tp:taxon-name-part taxon-name-part-type="species" reg="africanum">africanum</tp:taxon-name-part></tp:taxon-name></italic> (PREM 62143, type). <bold>A</bold> Basidiospores <bold>B</bold> Basidia <bold>C</bold> Cheilocystidia <bold>D</bold> Elements of squamules on pileus. Scale bars: 10 μm (<bold>A, D</bold>); 20 μm (<bold>B, C</bold>).</p></caption><graphic xmlns:xlink="http://www.w3.org/1999/xlink" xlink:href="mycokeys-32-065-g004.jpg" position="float" orientation="portrait" xlink:type="simple" id="oo_192405.jpg"/></fig></tp:treatment-sec><tp:treatment-sec sec-type="description" id="SECID0EYMAI"><title>Description.</title><p>Pileus 30–50 mm broad, hemispherical to convex when young, expanding to broadly convex or applanate with age, sometimes with a prominent umbo; margin sulcate striate; surface covered with thin, yellow grey (4B2–4B3), orange grey (6B2) to grey orange (5B4) furfuraceous squamules, these remaining intact on the disc but elsewhere diffracted-scaly with expansion and receding from pileus margin. Lamellae free and remote from stipe, white to off white, crowded, narrow, up to 6 mm deep, with 1–2 series of lamellulae; edges entire, white. Stipe 35–60 × 3–6 mm, subcylindric, slightly enlarged at base, glabrous, white to light brown, hollow, nearly stuffed, with a simple annulus about 10–15 mm from top of the stipe. Context white, 1–2 mm thick in pileus, discolouring brown to red where bruised or handled, with strong mushroom odour, taste mild. Spore print white to cream.</p><!--PageBreak--><p>Basidiospores [100,5,2] (7.5)8.0–9.0 × (5.5) 6.0–6.5(7.0) μm (mean 8.2 ± 0.4 × 6.2 ± 0.3 μm), Q = (1.2)1.3–1.4 (1.5), Qav = 1.3 ± 0.05, ellipsoid, occasionally ovoid in side view or in frontal view, with rounded apex, smooth, hyaline, congophilous, dextrinoid, with one guttule in most cases, without germ pore, slightly thick walled, becoming purplish-red (14A6–14A7) in cresyl blue. Basidia 29–33 × 10.0–11.0 µm, clavate, hyaline, 4-spored, rarely 2-spored. Cheilocystidia 28–50 × 6.0–10.0 µm, cylindric to slightly fusiform, hyaline. Pleurocystidia not observed. Lamella trama regular to slightly interwoven, made up of subcylindrical hyaline hyphae, 7.0–12.0 μm diam. Pileipellis a hymenidermal layer made up of greyish-yellow (1B4, 2B3) to dull yellow (3B3), clavate elements of 21–50 × 9.0–14.0(16.0) µm, slightly thick walled, with greyish-yellow vacuolar pigments; wall greyish-yellow; terminal elements mostly narrowly clavate. Clamp connections not observed.</p></tp:treatment-sec><tp:treatment-sec sec-type="distribution" id="SECID0E6MAI"><title>Distribution.</title><p>So far, only known from South Africa.</p></tp:treatment-sec><tp:treatment-sec sec-type="ecology" id="SECID0EENAI"><title>Ecology.</title><p>Saprotrophic, solitary to scattered, terrestrial.</p></tp:treatment-sec><tp:treatment-sec sec-type="etymology" id="SECID0EJNAI"><title>Etymologyл</title><p>(L.) in reference to Africa where it is collected.</p></tp:treatment-sec><tp:treatment-sec sec-type="material" id="SECID0EONAI"><title>Additional specimens examined.</title><p>SOUTH AFRICA. 2229 BB Beit Bridge, Farm Matolege 133MS, <named-content xmlns:xlink="http://www.w3.org/1999/xlink" content-type="dwc:verbatimCoordinates" xlink:type="simple"><named-content content-type="geo-json" specific-use="{&#34;type&#34;:&#34;Point&#34;,&#34;coordinates&#34;:[29.779167,-22.244333]}" id="NCID0EXNAI" xlink:type="simple">−22°14.66'S, 29°46.75'E</named-content></named-content>, 574 m, on soil. 10 January 2014, Van Der Walt, R787 (PREM 62140). 2229 BD Kamkusi, Farm Ludwigslust 163 MS (Farm Yard), <named-content xmlns:xlink="http://www.w3.org/1999/xlink" content-type="dwc:verbatimCoordinates" xlink:type="simple"><named-content content-type="geo-json" specific-use="{&#34;type&#34;:&#34;Point&#34;,&#34;coordinates&#34;:[29.803667,-22.277333]}" id="NCID0E6NAI" xlink:type="simple">−22°16.64'S, 29°48.22'E</named-content></named-content>, alt. ca. 610 m, 9 March 2014, Van Der Walt, R935 (PREM 62141). Scattered in sandy soil of semi-shade to full sun, cleared area.</p></tp:treatment-sec><tp:treatment-sec sec-type="discussion" id="SECID0EEOAI"><title>Discussion.</title><p>
              <italic><tp:taxon-name><tp:taxon-name-part taxon-name-part-type="genus" reg="Chlorophyllum">Chlorophyllum</tp:taxon-name-part> <tp:taxon-name-part taxon-name-part-type="species" reg="africanum">africanum</tp:taxon-name-part></tp:taxon-name></italic> is morphologically very similar to <italic><tp:taxon-name><tp:taxon-name-part taxon-name-part-type="genus" reg="Chlorophyllum">C.</tp:taxon-name-part> <tp:taxon-name-part taxon-name-part-type="species" reg="bharatense">bharatense</tp:taxon-name-part></tp:taxon-name></italic> Sathe &amp; S.M. Kulk. Both species have a small-sized convex to applanate pileus covered with pale olivaceous brown squamules, clavate cheilocystidia and broadly ellipsoid basidiospores. However, <italic><tp:taxon-name><tp:taxon-name-part taxon-name-part-type="genus" reg="Chlorophyllum">C.</tp:taxon-name-part> <tp:taxon-name-part taxon-name-part-type="species" reg="bharatense">bharatense</tp:taxon-name-part></tp:taxon-name></italic> differs from <italic><tp:taxon-name><tp:taxon-name-part taxon-name-part-type="genus" reg="Chlorophyllum">C.</tp:taxon-name-part> <tp:taxon-name-part taxon-name-part-type="species" reg="africanum">africanum</tp:taxon-name-part></tp:taxon-name></italic> by the umbonate pileus, lamellae that become reddish- brown on drying, basidiospores with an indistinct or absent germpore and squamules composed of a trichodermal layer (<xref ref-type="bibr" rid="B26">Sathe et al. 1981 (‘1980’)</xref>).</p><p>
              <italic><tp:taxon-name><tp:taxon-name-part taxon-name-part-type="genus" reg="Chlorophyllum">Chlorophyllum</tp:taxon-name-part> <tp:taxon-name-part taxon-name-part-type="species" reg="africanum">africanum</tp:taxon-name-part></tp:taxon-name></italic> is also similar to <italic><tp:taxon-name><tp:taxon-name-part taxon-name-part-type="genus" reg="Chlorophyllum">C.</tp:taxon-name-part> <tp:taxon-name-part taxon-name-part-type="species" reg="hortense">hortense</tp:taxon-name-part></tp:taxon-name></italic> on account of the small-sized basidiocarps, ellipsoid basidiospores and subcylindrical cheilocystidia. However, <italic><tp:taxon-name><tp:taxon-name-part taxon-name-part-type="genus" reg="Chlorophyllum">C.</tp:taxon-name-part> <tp:taxon-name-part taxon-name-part-type="species" reg="hortense">hortense</tp:taxon-name-part></tp:taxon-name></italic> differs from <italic><tp:taxon-name><tp:taxon-name-part taxon-name-part-type="genus" reg="Chlorophyllum">C.</tp:taxon-name-part> <tp:taxon-name-part taxon-name-part-type="species" reg="africanum">africanum</tp:taxon-name-part></tp:taxon-name></italic> by 2-spored basidia and the whitish context of the stipe becoming reddish where bruised (<xref ref-type="bibr" rid="B1">Akers and Sundberg 1997</xref>; <xref ref-type="bibr" rid="B30">Vellinga 2003b</xref>).</p><p>
              <italic><tp:taxon-name><tp:taxon-name-part taxon-name-part-type="genus" reg="Chlorophyllum">Chlorophyllum</tp:taxon-name-part> <tp:taxon-name-part taxon-name-part-type="species" reg="demangei">demangei</tp:taxon-name-part></tp:taxon-name></italic> (see below) is characterised by the frequent and obviously umbonate pileus and large basidiospores measuring (7.5) 8.0–10.5 (12.5) × (5.0) 5.5–7.0 (7.5) µm. Molecular phylogenetic results clearly support the recognition of the two as separate species.</p><p>
              <italic><tp:taxon-name><tp:taxon-name-part taxon-name-part-type="genus" reg="Leucocoprinus">Leucocoprinus</tp:taxon-name-part> <tp:taxon-name-part taxon-name-part-type="species" reg="zeylanicus">zeylanicus</tp:taxon-name-part></tp:taxon-name></italic> (Berk.) Boedijn, described from Sri Lanka, is also similar to <italic><tp:taxon-name><tp:taxon-name-part taxon-name-part-type="genus" reg="Chlorophyllum">C.</tp:taxon-name-part> <tp:taxon-name-part taxon-name-part-type="species" reg="africanum">africanum</tp:taxon-name-part></tp:taxon-name></italic> due to the small-sized pileus with a distinct umbo, the subcylindric cheilocystidia and the short ellipsoid basidiospores (<xref ref-type="bibr" rid="B24">Pegler 1986</xref>). However, the finely radially silky-striate pileus of <italic><tp:taxon-name><tp:taxon-name-part taxon-name-part-type="genus" reg="Leucocoprinus">Lc.</tp:taxon-name-part> <tp:taxon-name-part taxon-name-part-type="species" reg="zeylanicus">zeylanicus</tp:taxon-name-part></tp:taxon-name></italic> beset with sparse, minute, blackish-brown repent squamules and the basidiospores with a small germ pore (<xref ref-type="bibr" rid="B24">Pegler 1986</xref>), differentiate this species from <italic><tp:taxon-name><tp:taxon-name-part taxon-name-part-type="genus" reg="Chlorophyllum">C.</tp:taxon-name-part> <tp:taxon-name-part taxon-name-part-type="species" reg="africanum">africanum</tp:taxon-name-part></tp:taxon-name></italic>.</p><p>
              <italic><tp:taxon-name><tp:taxon-name-part taxon-name-part-type="genus" reg="Lepiota">Lepiota</tp:taxon-name-part> <tp:taxon-name-part taxon-name-part-type="species" reg="zeyheri">zeyheri</tp:taxon-name-part></tp:taxon-name></italic> (Berk.) Sacc., a species also found in South Africa, is somewhat similar to <italic><tp:taxon-name><tp:taxon-name-part taxon-name-part-type="genus" reg="Chlorophyllum">C.</tp:taxon-name-part> <tp:taxon-name-part taxon-name-part-type="species" reg="africanum">africanum</tp:taxon-name-part></tp:taxon-name></italic> on account of the whitish pileus with a clay brown umbo that is elsewhere covered with cream or brown squamules and the ellipsoid basidiospores. <!--PageBreak-->However, <italic><tp:taxon-name><tp:taxon-name-part taxon-name-part-type="genus" reg="Lepiota">L.</tp:taxon-name-part> <tp:taxon-name-part taxon-name-part-type="species" reg="zeyheri">zeyheri</tp:taxon-name-part></tp:taxon-name></italic> has much larger basidiocarps measuring 10–22 cm or larger, a pale pink spore deposit, larger broadly ellipsoid basidiospores (15.0–17.0 × 10.0–12.0 µm) with a germ pore and clavate cheilocystidia (<xref ref-type="bibr" rid="B23">Pearson 1950</xref>).</p></tp:treatment-sec><ref-list><ref id="B26"><mixed-citation xmlns:xlink="http://www.w3.org/1999/xlink" xlink:type="simple">
          <person-group><name name-style="western"><surname>Sathe</surname><given-names>AV</given-names></name><name name-style="western"><surname>Deshpande</surname><given-names>SD</given-names></name><name name-style="western"><surname>Kulkarni</surname><given-names>SM</given-names></name><name name-style="western"><surname>Daniel</surname><given-names>J</given-names></name></person-group> (<year>1981 (‘1980’)</year>) <tp:taxon-name><tp:taxon-name-part taxon-name-part-type="genus">Agaricales</tp:taxon-name-part></tp:taxon-name> (mushrooms) of South-West India. MACS, Pune, India. Monograph No. 1.</mixed-citation></ref><ref id="B1"><mixed-citation xmlns:xlink="http://www.w3.org/1999/xlink" xlink:type="simple">
          <person-group><name name-style="western"><surname>Akers</surname><given-names>BP</given-names></name><name name-style="western"><surname>Sundberg</surname><given-names>WJ</given-names></name></person-group> (<year>1997</year>) <article-title><italic><tp:taxon-name><tp:taxon-name-part taxon-name-part-type="genus">Leucoagaricus</tp:taxon-name-part> <tp:taxon-name-part taxon-name-part-type="species">hortensis</tp:taxon-name-part></tp:taxon-name></italic>: some synonyms from Florida and taxonomic observations.</article-title> <source>Mycotaxon</source> <volume>62</volume>: <fpage>401</fpage>–<lpage>419</lpage>.</mixed-citation></ref><ref id="B30"><mixed-citation xmlns:xlink="http://www.w3.org/1999/xlink" xlink:type="simple">
          <person-group><name name-style="western"><surname>Vellinga</surname><given-names>EC</given-names></name></person-group> (<year>2003b</year>) <article-title>Type studies in <italic><tp:taxon-name><tp:taxon-name-part taxon-name-part-type="genus">Agaricaceae</tp:taxon-name-part></tp:taxon-name></italic> - <italic><tp:taxon-name><tp:taxon-name-part taxon-name-part-type="genus">Chlorophyllum</tp:taxon-name-part> <tp:taxon-name-part taxon-name-part-type="species">rachodes</tp:taxon-name-part></tp:taxon-name></italic> and allies.</article-title> <source>Mycotaxon</source> <volume>85</volume>: <fpage>259</fpage>–<lpage>270</lpage>.</mixed-citation></ref><ref id="B24"><mixed-citation xmlns:xlink="http://www.w3.org/1999/xlink" xlink:type="simple">
          <person-group><name name-style="western"><surname>Pegler</surname><given-names>DN</given-names></name></person-group> (<year>1986</year>) Agaric flora of Sri Lanka. Kew Bull add Series XII, Royal Botanic Gardens.</mixed-citation></ref><ref id="B23"><mixed-citation xmlns:xlink="http://www.w3.org/1999/xlink" xlink:type="simple">
          <person-group><name name-style="western"><surname>Pearson</surname><given-names>AA</given-names></name></person-group> (<year>1950</year>) <article-title>Cape agarics and boleti.</article-title> <source>Transactions of the British Mycological Society</source> <volume>33</volume>(<issue>3–4</issue>): <fpage>276</fpage>–<lpage>316</lpage>. <ext-link xlink:type="simple" ext-link-type="doi" xlink:href="10.1016/S0007-1536(50)80080-3">https://doi.org/10.1016/S0007-1536(50)80080-3</ext-link></mixed-citation></ref></ref-list></tp:taxon-treatment>
