# Supplementary material for: A multi-gene phylogeny of Chlorophyllum (Agaricaceae, Basidiomycota): new species, new combination and infrageneric classification
Source: MycoKeys. 2018 Mar 20;(32):65–90. doi: 10.3897/mycokeys.32.23831 (PMC5904524; doi:10.3897/mycokeys.32.23831)
Supplement: XML Treatment for Chlorophyllum palaeotropicum [file mycokeys.32.23831-treatment8.xml]

<!DOCTYPE tp:taxon-treatment
  PUBLIC "-//TaxonX//DTD Taxonomic Treatment Publishing DTD v0 20100105//EN" "tax-treatment-NSO.dtd">
<tp:taxon-treatment xmlns:tp="http://www.plazi.org/taxpub"><tp:treatment-meta><kwd-group><label>Taxon classification</label><kwd><named-content xmlns:xlink="http://www.w3.org/1999/xlink" content-type="kingdom">Fungi</named-content></kwd><kwd><named-content xmlns:xlink="http://www.w3.org/1999/xlink" content-type="order">Agaricales</named-content></kwd><kwd><named-content xmlns:xlink="http://www.w3.org/1999/xlink" content-type="family">Agaricaceae</named-content></kwd></kwd-group><mixed-citation publication-type="journal"><person-group><name><surname>Ge</surname><given-names>Zai-Wei</given-names></name><name><surname>Jacobs</surname><given-names>Adriaana</given-names></name><name><surname>Vellinga</surname><given-names>Else C.</given-names></name><name><surname>Sysouphanthong</surname><given-names>Phongeun</given-names></name><name><surname>van der Walt</surname><given-names>Retha</given-names></name><name><surname>Lavorato</surname><given-names>Carmine</given-names></name><name><surname>An</surname><given-names>Yi-Feng</given-names></name><name><surname>Yang</surname><given-names>Zhu L.</given-names></name></person-group><article-title>A multi-gene phylogeny of <italic><tp:taxon-name><tp:taxon-name-part taxon-name-part-type="genus" reg="Chlorophyllum">Chlorophyllum</tp:taxon-name-part></tp:taxon-name></italic> (<italic><tp:taxon-name><tp:taxon-name-part taxon-name-part-type="genus" reg="Agaricaceae">Agaricaceae</tp:taxon-name-part></tp:taxon-name></italic>, <italic><tp:taxon-name><tp:taxon-name-part taxon-name-part-type="genus" reg="Basidiomycota">Basidiomycota</tp:taxon-name-part></tp:taxon-name></italic>): new species, new combination and infrageneric classification</article-title><source>MycoKeys</source><day>20</day><month>3</month><year>2018</year><volume>2018</volume><issue>32</issue><fpage>65</fpage><lpage>90</lpage><pub-id pub-id-type="doi">10.3897/mycokeys.32.23831</pub-id></mixed-citation></tp:treatment-meta><tp:nomenclature><tp:taxon-name>
              <tp:taxon-name-part taxon-name-part-type="genus" reg="Chlorophyllum">Chlorophyllum</tp:taxon-name-part>
              <tp:taxon-name-part taxon-name-part-type="species" reg="palaeotropicum">palaeotropicum</tp:taxon-name-part>
              <object-id xmlns:xlink="http://www.w3.org/1999/xlink" content-type="mycobank" xlink:type="simple">823862</object-id>
            </tp:taxon-name><tp:taxon-authority>Z.W. Ge &amp; A. Jacobs</tp:taxon-authority><tp:taxon-status xmlns:xlink="http://www.w3.org/1999/xlink" xlink:type="simple">sp. nov.</tp:taxon-status><xref ref-type="fig" rid="F3">Figs 3D</xref><xref ref-type="fig" rid="F5">, 5</xref></tp:nomenclature><tp:treatment-sec sec-type="diagnosis" id="SECID0ENWAI"><title>Diagnosis.</title><p>This species is distinguished from other <italic><tp:taxon-name><tp:taxon-name-part taxon-name-part-type="genus" reg="Chlorophyllum">Chlorophyllum</tp:taxon-name-part></tp:taxon-name></italic> species by medium-sized basidiocarps with distinct brownish squamules composed of a trichodermal layer of subcylindrical brownish hyphae and slightly enlarged terminal elements, the greenish subglobose basidiospores without a germ pore and the clavate to narrowly clavate cheilocystidia with brownish to fuscous brown vacuolar pigments.</p></tp:treatment-sec><tp:treatment-sec sec-type="material" id="SECID0E1WAI"><title>Type.</title><p>SOUTH AFRICA. 2229 BD Kamkusi, Farm Ludwigslust 163MS (<named-content xmlns:xlink="http://www.w3.org/1999/xlink" content-type="dwc:verbatimCoordinates" xlink:type="simple"><named-content content-type="geo-json" specific-use="{&#34;type&#34;:&#34;Point&#34;,&#34;coordinates&#34;:[29.791333,-22.256500]}" id="NCID0EDXAI" xlink:type="simple">−22°15.39'S, 29°47.48'E</named-content></named-content>), alt. 582 m, near open area along dirt road, growing in loam soil, compost-rich – mopane (<italic><tp:taxon-name><tp:taxon-name-part taxon-name-part-type="genus" reg="Colophospermum">Colophospermum</tp:taxon-name-part></tp:taxon-name></italic> mopane) leaf layer, 30 November 2013, Van Der Walt, R 715 (Holotype: PREM 62142!; isotype: HKAS!). <abbrev xmlns:xlink="http://www.w3.org/1999/xlink" xlink:title="internal transcribed spacer" id="ABBRID0EPXAI" xlink:type="simple">ITS</abbrev> barcoding sequence: <ext-link xmlns:xlink="http://www.w3.org/1999/xlink" ext-link-type="gen" xlink:href="MG741978" xlink:type="simple">MG741978</ext-link>.</p><fig id="F5" position="float" orientation="portrait"><label>Figure 5.</label><caption><p>Micro-morphological features of <italic><tp:taxon-name><tp:taxon-name-part taxon-name-part-type="genus" reg="Chlorophyllum">C.</tp:taxon-name-part> <tp:taxon-name-part taxon-name-part-type="species" reg="palaeotropicum">palaeotropicum</tp:taxon-name-part></tp:taxon-name></italic> (PREM 62142, type). <bold>A</bold> Basidiospores <bold>B</bold> Basidia <bold>C</bold> Cheilocystidia <bold>D</bold> Elements of squamules on pileus. Scale bars: 10 μm (<bold>A, D</bold>); 20 μm (<bold>B, C</bold>).</p></caption><graphic xmlns:xlink="http://www.w3.org/1999/xlink" xlink:href="mycokeys-32-065-g005.jpg" position="float" orientation="portrait" xlink:type="simple" id="oo_192406.jpg"/></fig></tp:treatment-sec><tp:treatment-sec sec-type="description" id="SECID0EXYAI"><title>Description.</title><p>Pileus 50–100 mm broad, hemispherical to convex at first, expanding to convex to broadly convex with age; surface covered with fibrillose, tufted, reddish-white (7A2) to brownish-orange (6C3) squamules at the margin and brownish-grey (6C2), orange grey (6B2), to greyish-brown (7D3) plate-like squamules at the centre. Lamellae free and remote from stipe; white to off-white when young, whitish to greenish-white (26A2) when mature, crowded, 6–11 mm deep, with 1–2 series of lamellulae. Stipe 16–90 × 3.5–8 mm, subcylindrical, with slightly enlarged base, straight or curved, white; hollow, nearly stuffed, with an annulus at the middle part of the stipe. Context white, 4–6 mm thick in pileus, white in pileus and stipe, discolouring pastel pink (7A4) when drying, with a distinct mushroom smell, taste mild. Spore print greyish-green (30B3–30B4).</p><p>Basidiospores [100,5,3] (8.0)8.5–11.0(12.0) × (6.0)7.0–9.0(10.0) μm (mean 9.8 ± 0.9 × 8.0 ± 0.8 μm), Q = 1.0–1.4, Qav = 1.2 ± 0.05, ellipsoid, oblong in side view or in frontal view, with rounded apex, smooth, hyaline when young, greenish-white (27A2), olive to brownish (in KOH) when mature, congophilous, dextrinoid, without germ pore, slightly thick-walled; mature basidiospores staining purplish-red (14A6–14A7) in cresyl blue; immature basidiospores staining bluish-violet (18B7) in cresyl blue. Basidia 29–33 × 10.0–12.0(15.0) µm, clavate, hyaline, 4-spored. Cheilocystidia (13)20–55(63) × 10.0–15.0(20.0) µm, clavate, rarely broadly clavate or narrowly clavate, brownish to fuscous brown, sometimes septate. Pleurocystidia absent. Lamella trama slightly interwoven, made up of subcylindrical hyaline hyphae, 8–14 μm diam. Pileipellis a trichoderm made up of filamentous or cylindrical hyphae, slightly inter<!--PageBreak-->woven, interspersed with brown to tea brown hyphae, 8–14 µm in diam., thick-walled, with brownish vacuolar pigments; wall brownish-yellow; terminal elements mostly slightly enlarged to narrowly clavate, rarely cylindrical. Clamp connections present on basal septa of young basidia and tissue of annulus, but not common.</p></tp:treatment-sec><tp:treatment-sec sec-type="distribution" id="SECID0EAZAI"><title>Distribution.</title><p>Known from Benin and South Africa in Africa and from China in Asia.</p></tp:treatment-sec><tp:treatment-sec sec-type="ecology" id="SECID0EFZAI"><title>Ecology.</title><p>Saprotrophic, solitary to scattered, terrestrial.</p></tp:treatment-sec><tp:treatment-sec sec-type="etymology" id="SECID0EKZAI"><title>Etymology.</title><p>(L.) with reference to distribution of this species in the Old World tropics.</p></tp:treatment-sec><tp:treatment-sec sec-type="material" id="SECID0EPZAI"><title>Additional specimens examined.</title><p>BENIN. Okpara: countryside of North-eastern Parakou, 15 km from Parakou, alt. ca 330 m, 18 June, 2015, G. Wu 1370 (HKAS 93747). CHINA. Hainan Province: Sanya, Yalongwan, on man-made lawn near seaside, 29 June 2010, Z.W. Ge 2519 (HKAS 60195). SOUTH AFRICA. 2229 BB Beit Bridge, Farm Wimpsh 139 MS, 12 February 2014, Van Der Walt, R891 (PREM 62144), growing in cleared area, near water hole, among <italic><tp:taxon-name><tp:taxon-name-part taxon-name-part-type="genus" reg="Bulbostylis">Bulbostylis</tp:taxon-name-part> <tp:taxon-name-part taxon-name-part-type="species" reg="hispidula">hispidula</tp:taxon-name-part></tp:taxon-name></italic>; 2229 BD Kamkusi, Farm Ludwigslust 163 MS (farm yard), <named-content xmlns:xlink="http://www.w3.org/1999/xlink" content-type="dwc:verbatimCoordinates" xlink:type="simple"><named-content content-type="geo-json" specific-use="{&#34;type&#34;:&#34;Point&#34;,&#34;coordinates&#34;:[29.803667,-22.277333]}" id="NCID0ED1AI" xlink:type="simple">−22°16.64'S, 29°48.22'E</named-content></named-content>, alt. 606 m, growing in loam soil in cleared area, in semi-shade to full sun, 9 March 2014, Van Der Walt, R 938 (PREM 62145); 2229 BD Kamkusi, Farm Ludwigslust 163MS (<named-content xmlns:xlink="http://www.w3.org/1999/xlink" content-type="dwc:verbatimCoordinates" xlink:type="simple"><named-content content-type="geo-json" specific-use="{&#34;type&#34;:&#34;Point&#34;,&#34;coordinates&#34;:[29.803667,-22.277333]}" id="NCID0EL1AI" xlink:type="simple">−22°16.64'S, 29°48.22'E</named-content></named-content>), alt. ca. 610 m, growing in loam soil in cleared area, 14 February 2014, Van Der Walt, R 905 (PREM 62146).</p></tp:treatment-sec><tp:treatment-sec sec-type="discussion" id="SECID0EQ1AI"><title>Discussion.</title><p>
              <italic><tp:taxon-name><tp:taxon-name-part taxon-name-part-type="genus" reg="Chlorophyllum">Chlorophyllum</tp:taxon-name-part> <tp:taxon-name-part taxon-name-part-type="species" reg="palaeotropicum">palaeotropicum</tp:taxon-name-part></tp:taxon-name></italic> is very similar morphologically to <italic><tp:taxon-name><tp:taxon-name-part taxon-name-part-type="genus" reg="Chlorophyllum">C.</tp:taxon-name-part> <tp:taxon-name-part taxon-name-part-type="species" reg="shimogaense">shimogaense</tp:taxon-name-part></tp:taxon-name></italic> Sathe &amp; S.M. Kulk. Both species have medium-sized, hemispherical to convex pilei covered with reddish-white to brownish-orange squamules composed of a trichodermal layer. Both species also possess clavate cheilocystidia and subglobose basidiospores. However, <italic><tp:taxon-name><tp:taxon-name-part taxon-name-part-type="genus" reg="Chlorophyllum">C.</tp:taxon-name-part> <tp:taxon-name-part taxon-name-part-type="species" reg="shimogaense">shimogaense</tp:taxon-name-part></tp:taxon-name></italic> possesses an umbonate pileus, basidiospores with an indistinct or absent germ pore, much smaller basidia (13–24 × 6–8.5 μm) and no clamp connections (<xref ref-type="bibr" rid="B26">Sathe et al. 1981 (‘1980’)</xref>).</p><p>
              <italic><tp:taxon-name><tp:taxon-name-part taxon-name-part-type="genus" reg="Chlorophyllum">Chlorophyllum</tp:taxon-name-part> <tp:taxon-name-part taxon-name-part-type="species" reg="palaeotropicum">palaeotropicum</tp:taxon-name-part></tp:taxon-name></italic> is also similar to <italic><tp:taxon-name><tp:taxon-name-part taxon-name-part-type="genus" reg="Chlorophyllum">C.</tp:taxon-name-part> <tp:taxon-name-part taxon-name-part-type="species" reg="molybdites">molybdites</tp:taxon-name-part></tp:taxon-name></italic>, <italic><tp:taxon-name><tp:taxon-name-part taxon-name-part-type="genus" reg="Chlorophyllum">C.</tp:taxon-name-part> <tp:taxon-name-part taxon-name-part-type="species" reg="globosum">globosum</tp:taxon-name-part></tp:taxon-name></italic> and <italic><tp:taxon-name><tp:taxon-name-part taxon-name-part-type="genus" reg="Chlorophyllum">C.</tp:taxon-name-part> <tp:taxon-name-part taxon-name-part-type="species" reg="pseudoglobosum">pseudoglobosum</tp:taxon-name-part></tp:taxon-name></italic> in general appearance due to the brownish to reddish discolourations where bruised, but <italic><tp:taxon-name><tp:taxon-name-part taxon-name-part-type="genus" reg="Chlorophyllum">C.</tp:taxon-name-part> <tp:taxon-name-part taxon-name-part-type="species" reg="palaeotropicum">palaeotropicum</tp:taxon-name-part></tp:taxon-name></italic> differs from these three species in having subglobose to globose basidiospores without a germ pore (apex rounded), while <italic><tp:taxon-name><tp:taxon-name-part taxon-name-part-type="genus" reg="Chlorophyllum">C.</tp:taxon-name-part> <tp:taxon-name-part taxon-name-part-type="species" reg="molybdites">molybdites</tp:taxon-name-part></tp:taxon-name></italic>, <italic><tp:taxon-name><tp:taxon-name-part taxon-name-part-type="genus" reg="Chlorophyllum">C.</tp:taxon-name-part> <tp:taxon-name-part taxon-name-part-type="species" reg="globosum">globosum</tp:taxon-name-part></tp:taxon-name></italic> and <italic><tp:taxon-name><tp:taxon-name-part taxon-name-part-type="genus" reg="Chlorophyllum">C.</tp:taxon-name-part> <tp:taxon-name-part taxon-name-part-type="species" reg="pseudoglobosum">pseudoglobosum</tp:taxon-name-part></tp:taxon-name></italic> have amygdaliform basidiospores with large germ pores (apex truncate).</p><p>
              <italic><tp:taxon-name><tp:taxon-name-part taxon-name-part-type="genus" reg="Chlorophyllum">Chlorophyllum</tp:taxon-name-part> <tp:taxon-name-part taxon-name-part-type="species" reg="palaeotropicum">palaeotropicum</tp:taxon-name-part></tp:taxon-name></italic> also resembles <italic><tp:taxon-name><tp:taxon-name-part taxon-name-part-type="genus" reg="Chlorophyllum">C.</tp:taxon-name-part> <tp:taxon-name-part taxon-name-part-type="species" reg="sphaerosporum">sphaerosporum</tp:taxon-name-part></tp:taxon-name></italic> on account of the basidiocarps bearing similar subglobose basidiospores without a germ pore. However, the squamules of <italic><tp:taxon-name><tp:taxon-name-part taxon-name-part-type="genus" reg="Chlorophyllum">C.</tp:taxon-name-part> <tp:taxon-name-part taxon-name-part-type="species" reg="sphaerosporum">sphaerosporum</tp:taxon-name-part></tp:taxon-name></italic> are made up of a hymenidermal layer composed of clavate to broadly clavate terminal elements. Furthermore, the context of <italic><tp:taxon-name><tp:taxon-name-part taxon-name-part-type="genus" reg="Chlorophyllum">C.</tp:taxon-name-part> <tp:taxon-name-part taxon-name-part-type="species" reg="sphaerosporum">sphaerosporum</tp:taxon-name-part></tp:taxon-name></italic> does not change colour when bruised. So far, <italic><tp:taxon-name><tp:taxon-name-part taxon-name-part-type="genus" reg="Chlorophyllum">C.</tp:taxon-name-part> <tp:taxon-name-part taxon-name-part-type="species" reg="sphaerosporum">sphaerosporum</tp:taxon-name-part></tp:taxon-name></italic> has only been recorded from temperate regions in northern China. These two species also belong to two different sections (Figure <xref ref-type="fig" rid="F1">1</xref>).</p><p>
              <italic><tp:taxon-name><tp:taxon-name-part taxon-name-part-type="genus" reg="Chlorophyllum">Chlorophyllum</tp:taxon-name-part> <tp:taxon-name-part taxon-name-part-type="species" reg="palaeotropicum">palaeotropicum</tp:taxon-name-part></tp:taxon-name></italic> is somewhat similar to <italic><tp:taxon-name><tp:taxon-name-part taxon-name-part-type="genus" reg="Lepiota">L.</tp:taxon-name-part> <tp:taxon-name-part taxon-name-part-type="species" reg="zeyheri">zeyheri</tp:taxon-name-part></tp:taxon-name></italic> on account of the overall appearance, the broadly ellipsoid basidiospores and clavate cheilocystidia. However, <italic><tp:taxon-name><tp:taxon-name-part taxon-name-part-type="genus" reg="Lepiota">L.</tp:taxon-name-part> <tp:taxon-name-part taxon-name-part-type="species" reg="zeyheri">zeyheri</tp:taxon-name-part></tp:taxon-name></italic> has much larger basidiocarps measuring 10–22 cm or larger and pale pink spore prints (<xref ref-type="bibr" rid="B23">Pearson 1950</xref>). Furthermore, <italic><tp:taxon-name><tp:taxon-name-part taxon-name-part-type="genus" reg="Lepiota">L.</tp:taxon-name-part> <tp:taxon-name-part taxon-name-part-type="species" reg="zeyheri">zeyheri</tp:taxon-name-part></tp:taxon-name></italic> has larger basidiospores (15.0–17.0 × 10.0–12.0 µm) with a germ pore (<xref ref-type="bibr" rid="B23">Pearson 1950</xref>).</p><!--PageBreak--></tp:treatment-sec><tp:treatment-sec><!--Section generated to contain objects referenced in tp:taxon-treatment.--><fig id="F3" position="float" orientation="portrait"><label>Figure 3.</label><caption><p>Basidiocarps of representative species of <italic><tp:taxon-name><tp:taxon-name-part taxon-name-part-type="genus" reg="Chlorophyllum">Chlorophyllum</tp:taxon-name-part></tp:taxon-name></italic>. <bold>A</bold> <italic><tp:taxon-name><tp:taxon-name-part taxon-name-part-type="genus" reg="Chlorophyllum">Chlorophyllum</tp:taxon-name-part> <tp:taxon-name-part taxon-name-part-type="species" reg="africanum">africanum</tp:taxon-name-part></tp:taxon-name></italic> (PREM 62141) <bold>B</bold> <italic><tp:taxon-name><tp:taxon-name-part taxon-name-part-type="genus" reg="Chlorophyllum">Chlorophyllum</tp:taxon-name-part> <tp:taxon-name-part taxon-name-part-type="species" reg="demangei">demangei</tp:taxon-name-part></tp:taxon-name></italic> (HKAS 89157) <bold>C</bold> <italic><tp:taxon-name><tp:taxon-name-part taxon-name-part-type="genus" reg="Chlorophyllum">Chlorophyllum</tp:taxon-name-part> <tp:taxon-name-part taxon-name-part-type="species" reg="globosum">globosum</tp:taxon-name-part></tp:taxon-name></italic> (PREM 62152) <bold>D</bold> <italic><tp:taxon-name><tp:taxon-name-part taxon-name-part-type="genus" reg="Chlorophyllum">Chlorophyllum</tp:taxon-name-part> <tp:taxon-name-part taxon-name-part-type="species" reg="palaeotropicum">palaeotropicum</tp:taxon-name-part></tp:taxon-name></italic> (HKAS 60195).</p></caption><graphic xmlns:xlink="http://www.w3.org/1999/xlink" xlink:href="mycokeys-32-065-g003.jpg" position="float" orientation="portrait" xlink:type="simple" id="oo_192404.jpg"/></fig><fig id="F1" position="float" orientation="portrait"><label>Figure 1.</label><caption><p>
              <abbrev xmlns:xlink="http://www.w3.org/1999/xlink" xlink:title="Maximum Likelihood" id="ABBRID0EAAAE" xlink:type="simple">ML</abbrev> tree inferred from <abbrev xmlns:xlink="http://www.w3.org/1999/xlink" xlink:title="internal transcribed spacer" id="ABBRID0EEAAE" xlink:type="simple">ITS</abbrev> data. Bootstrap values &gt;50 % are indicated at internodes. Names of new taxa are in bold.</p></caption><graphic xmlns:xlink="http://www.w3.org/1999/xlink" xlink:href="mycokeys-32-065-g001.jpg" position="float" orientation="portrait" xlink:type="simple" id="oo_192402.jpg"/></fig></tp:treatment-sec><ref-list><ref id="B26"><mixed-citation xmlns:xlink="http://www.w3.org/1999/xlink" xlink:type="simple">
          <person-group><name name-style="western"><surname>Sathe</surname><given-names>AV</given-names></name><name name-style="western"><surname>Deshpande</surname><given-names>SD</given-names></name><name name-style="western"><surname>Kulkarni</surname><given-names>SM</given-names></name><name name-style="western"><surname>Daniel</surname><given-names>J</given-names></name></person-group> (<year>1981 (‘1980’)</year>) <tp:taxon-name><tp:taxon-name-part taxon-name-part-type="genus">Agaricales</tp:taxon-name-part></tp:taxon-name> (mushrooms) of South-West India. MACS, Pune, India. Monograph No. 1.</mixed-citation></ref><ref id="B23"><mixed-citation xmlns:xlink="http://www.w3.org/1999/xlink" xlink:type="simple">
          <person-group><name name-style="western"><surname>Pearson</surname><given-names>AA</given-names></name></person-group> (<year>1950</year>) <article-title>Cape agarics and boleti.</article-title> <source>Transactions of the British Mycological Society</source> <volume>33</volume>(<issue>3–4</issue>): <fpage>276</fpage>–<lpage>316</lpage>. <ext-link xlink:type="simple" ext-link-type="doi" xlink:href="10.1016/S0007-1536(50)80080-3">https://doi.org/10.1016/S0007-1536(50)80080-3</ext-link></mixed-citation></ref></ref-list></tp:taxon-treatment>
