# Supplementary material for: A multi-gene phylogeny of Chlorophyllum (Agaricaceae, Basidiomycota): new species, new combination and infrageneric classification
Source: MycoKeys. 2018 Mar 20;(32):65–90. doi: 10.3897/mycokeys.32.23831 (PMC5904524; doi:10.3897/mycokeys.32.23831)
Supplement: XML Treatment for Chlorophyllum demangei [file mycokeys.32.23831-treatment9.xml]

<!DOCTYPE tp:taxon-treatment
  PUBLIC "-//TaxonX//DTD Taxonomic Treatment Publishing DTD v0 20100105//EN" "tax-treatment-NSO.dtd">
<tp:taxon-treatment xmlns:tp="http://www.plazi.org/taxpub"><tp:treatment-meta><kwd-group><label>Taxon classification</label><kwd><named-content xmlns:xlink="http://www.w3.org/1999/xlink" content-type="kingdom">Fungi</named-content></kwd><kwd><named-content xmlns:xlink="http://www.w3.org/1999/xlink" content-type="order">Agaricales</named-content></kwd><kwd><named-content xmlns:xlink="http://www.w3.org/1999/xlink" content-type="family">Agaricaceae</named-content></kwd></kwd-group><mixed-citation publication-type="journal"><person-group><name><surname>Ge</surname><given-names>Zai-Wei</given-names></name><name><surname>Jacobs</surname><given-names>Adriaana</given-names></name><name><surname>Vellinga</surname><given-names>Else C.</given-names></name><name><surname>Sysouphanthong</surname><given-names>Phongeun</given-names></name><name><surname>van der Walt</surname><given-names>Retha</given-names></name><name><surname>Lavorato</surname><given-names>Carmine</given-names></name><name><surname>An</surname><given-names>Yi-Feng</given-names></name><name><surname>Yang</surname><given-names>Zhu L.</given-names></name></person-group><article-title>A multi-gene phylogeny of <italic><tp:taxon-name><tp:taxon-name-part taxon-name-part-type="genus" reg="Chlorophyllum">Chlorophyllum</tp:taxon-name-part></tp:taxon-name></italic> (<italic><tp:taxon-name><tp:taxon-name-part taxon-name-part-type="genus" reg="Agaricaceae">Agaricaceae</tp:taxon-name-part></tp:taxon-name></italic>, <italic><tp:taxon-name><tp:taxon-name-part taxon-name-part-type="genus" reg="Basidiomycota">Basidiomycota</tp:taxon-name-part></tp:taxon-name></italic>): new species, new combination and infrageneric classification</article-title><source>MycoKeys</source><day>20</day><month>3</month><year>2018</year><volume>2018</volume><issue>32</issue><fpage>65</fpage><lpage>90</lpage><pub-id pub-id-type="doi">10.3897/mycokeys.32.23831</pub-id></mixed-citation></tp:treatment-meta><tp:nomenclature><tp:taxon-name>
              <tp:taxon-name-part taxon-name-part-type="genus" reg="Chlorophyllum">Chlorophyllum</tp:taxon-name-part>
              <tp:taxon-name-part taxon-name-part-type="species" reg="demangei">demangei</tp:taxon-name-part>
              <object-id xmlns:xlink="http://www.w3.org/1999/xlink" content-type="mycobank" xlink:type="simple">823863</object-id>
            </tp:taxon-name><tp:taxon-authority>(Pat.) Z.W. Ge &amp; Zhu L. Yang</tp:taxon-authority><tp:taxon-status xmlns:xlink="http://www.w3.org/1999/xlink" xlink:type="simple">comb. nov.</tp:taxon-status></tp:nomenclature><tp:treatment-sec sec-type="Basionym" id="SECID0ERDBI"><title>Basionym.</title><p>
              <italic><tp:taxon-name><tp:taxon-name-part taxon-name-part-type="genus" reg="Lepiota">Lepiota</tp:taxon-name-part> <tp:taxon-name-part taxon-name-part-type="species" reg="demangei">demangei</tp:taxon-name-part></tp:taxon-name></italic> Pat., Bull. trimest. Soc. mycol. Fr. 23(2): 78. 1907.</p></tp:treatment-sec><tp:treatment-sec sec-type="material" id="SECID0ECEBI"><title>Type.</title><p>VIETNAM. Hanoi: Tonkin, M. Demange 236 (Herb. Patouillard, FH 4244–holotype!).</p></tp:treatment-sec><tp:treatment-sec sec-type="description" id="SECID0EHEBI"><title>Description.</title><p>Pileus small to medium-sized, 2.5–8.5 cm in diam. (Figure <xref ref-type="fig" rid="F3">3B</xref>), umbonate, white to cream coloured, covered with concentrically arranged, ochraceous to yellowish-brown squamules; margin finely striate. Lamellae free, white to cream-coloured, 5–7 mm in height. Stipe 5–6 × 0.2–0.5 cm, whitish, becoming yellowish to brownish on bruising, slender, annulus 1–1.5 cm below apex of the stipe, persistent. Context of pileus and stipe white, becoming reddish, pinkish or orange red when cut, thin in pileus. Spore print white.</p><p>Basidiospores [45/2/1] (7.5) 8.0–10.0 (12.5) × (5.0) 5.5–7.0 (7.5) μm, 8.7 ± 0.4 × 6.3 ± 0.3 μm, Q= (1.3)1.4–1.7 (1.8), Qav =1.5 ± 0.09; ellipsoid, hyaline, strongly dextrinoid, slightly thick-walled, apex lacking germ pore but somewhat thinner than other <!--PageBreak-->areas. Basidia 25–30 × 7–9 μm, clavate, 4-spored. Squamules on pileus (pileus disc of the smaller slice of the holotype) composed of clavate to narrowly clavate cells, 45–66 × 11–15 μm, hyaline to very pale brownish in KOH. Clamp connections not observed.</p></tp:treatment-sec><tp:treatment-sec sec-type="distribution" id="SECID0EVEBI"><title>Distribution.</title><p>Known from China and Vietnam in Asia.</p></tp:treatment-sec><tp:treatment-sec sec-type="ecology" id="SECID0E1EBI"><title>Ecology.</title><p>Saprotrophic, solitary to scattered, terrestrial.</p></tp:treatment-sec><tp:treatment-sec sec-type="material" id="SECID0E6EBI"><title>Additional specimens examined.</title><p>CHINA. Yunnan Province: Xishuanbangna Prefecture, Mengla County, Mengyuan, alt. ca. 770 m, July 2, 2014, Z.W. Ge 3574 (HKAS 84412); same locality, K. Zhao 494 (HKAS 89157); Honghe Prefecture, Gejiu City, Manghao town, September 25, 2011, Z.W. Ge 3112 (HKAS 70616).</p></tp:treatment-sec><tp:treatment-sec sec-type="discussion" id="SECID0EEFBI"><title>Discussion.</title><p>The distinctive characters of <italic><tp:taxon-name><tp:taxon-name-part taxon-name-part-type="genus" reg="Chlorophyllum">Chlorophyllum</tp:taxon-name-part> <tp:taxon-name-part taxon-name-part-type="species" reg="demangei">demangei</tp:taxon-name-part></tp:taxon-name></italic> are the discolouration of basidiocarps when bruised, the ellipsoid basidiospores without a germ pore and the pileal squamules composed of clavate to narrowly clavate elements. From the examination of specimens newly collected from southern Yunnan in China, not far away from the locality where the type of <italic><tp:taxon-name><tp:taxon-name-part taxon-name-part-type="genus" reg="Lepiota">Lepiota</tp:taxon-name-part> <tp:taxon-name-part taxon-name-part-type="species" reg="demangei">demangei</tp:taxon-name-part></tp:taxon-name></italic> was collected, the distinctive characters were found that fit the description of <italic><tp:taxon-name><tp:taxon-name-part taxon-name-part-type="genus" reg="Lepiota">Lepiota</tp:taxon-name-part> <tp:taxon-name-part taxon-name-part-type="species" reg="demangei">demangei</tp:taxon-name-part></tp:taxon-name></italic> (<xref ref-type="bibr" rid="B39">Yang 2000</xref>) very well. Thus, <italic><tp:taxon-name><tp:taxon-name-part taxon-name-part-type="genus" reg="Lepiota">Lepiota</tp:taxon-name-part> <tp:taxon-name-part taxon-name-part-type="species" reg="demangei">demangei</tp:taxon-name-part></tp:taxon-name></italic> is transferred from <italic><tp:taxon-name><tp:taxon-name-part taxon-name-part-type="genus" reg="Lepiota">Lepiota</tp:taxon-name-part></tp:taxon-name></italic> to <italic><tp:taxon-name><tp:taxon-name-part taxon-name-part-type="genus" reg="Chlorophyllum">Chlorophyllum</tp:taxon-name-part></tp:taxon-name></italic>.</p></tp:treatment-sec><tp:treatment-sec><!--Section generated to contain objects referenced in tp:taxon-treatment.--><fig id="F3" position="float" orientation="portrait"><label>Figure 3.</label><caption><p>Basidiocarps of representative species of <italic><tp:taxon-name><tp:taxon-name-part taxon-name-part-type="genus" reg="Chlorophyllum">Chlorophyllum</tp:taxon-name-part></tp:taxon-name></italic>. <bold>A</bold> <italic><tp:taxon-name><tp:taxon-name-part taxon-name-part-type="genus" reg="Chlorophyllum">Chlorophyllum</tp:taxon-name-part> <tp:taxon-name-part taxon-name-part-type="species" reg="africanum">africanum</tp:taxon-name-part></tp:taxon-name></italic> (PREM 62141) <bold>B</bold> <italic><tp:taxon-name><tp:taxon-name-part taxon-name-part-type="genus" reg="Chlorophyllum">Chlorophyllum</tp:taxon-name-part> <tp:taxon-name-part taxon-name-part-type="species" reg="demangei">demangei</tp:taxon-name-part></tp:taxon-name></italic> (HKAS 89157) <bold>C</bold> <italic><tp:taxon-name><tp:taxon-name-part taxon-name-part-type="genus" reg="Chlorophyllum">Chlorophyllum</tp:taxon-name-part> <tp:taxon-name-part taxon-name-part-type="species" reg="globosum">globosum</tp:taxon-name-part></tp:taxon-name></italic> (PREM 62152) <bold>D</bold> <italic><tp:taxon-name><tp:taxon-name-part taxon-name-part-type="genus" reg="Chlorophyllum">Chlorophyllum</tp:taxon-name-part> <tp:taxon-name-part taxon-name-part-type="species" reg="palaeotropicum">palaeotropicum</tp:taxon-name-part></tp:taxon-name></italic> (HKAS 60195).</p></caption><graphic xmlns:xlink="http://www.w3.org/1999/xlink" xlink:href="mycokeys-32-065-g003.jpg" position="float" orientation="portrait" xlink:type="simple" id="oo_192404.jpg"/></fig></tp:treatment-sec><ref-list><ref id="B39"><mixed-citation xmlns:xlink="http://www.w3.org/1999/xlink" xlink:type="simple">
          <person-group><name name-style="western"><surname>Yang</surname><given-names>Z-L</given-names></name></person-group> (<year>2000</year>) <article-title>Type studies on agarics described by N. Patouillard (and his co-authors) from Vietnam.</article-title> <source>Mycotaxon</source> <volume>75</volume>: <fpage>431</fpage>–<lpage>476</lpage>.</mixed-citation></ref></ref-list></tp:taxon-treatment>
